# Supplementary material for: Septal venous channel perforation during left bundle branch area pacing: a prospective study
Source: Europace. 2024 May 4;26(6):euae124. doi: 10.1093/europace/euae124 (PMC11160494; doi:10.1093/europace/euae124)
Supplement: euae124_Supplementary_Data [file euae124_supplementary_data.zip]

Archive with 13 entries (13 files):
- Supplementary Video 1.mp4
- Supplementary Video 10.mp4
- Supplementary Video 2.mp4
- Supplementary Video 3.mp4
- Supplementary Video 4.mp4
- Supplementary Video 5.mp4
- Supplementary Video 6A.mp4
- Supplementary Video 6B.mp4
- Supplementary Video 6C.mp4
- Supplementary Video 7.mp4
- Supplementary Video 8A.mp4
- Supplementary Video 8B.mp4
- Supplementary Video 9.mp4
